# Supplementary material for: Melatonin treatment of pigs with acute pancreatitis reduces inflammatory reaction of pancreatic tissue and enhances fitness score of pigs: experimental research
Source: World J Emerg Surg. 2019 Apr 11;14:18. doi: 10.1186/s13017-019-0237-2 (PMC6458612; doi:10.1186/s13017-019-0237-2)
Supplement: Supplementary file 1 — Intraoperative hemodynamic data of the pigs. (XLSX 13 kb) [file 13017_2019_237_MOESM1_ESM.xlsx]

## Sheet: Tabelle1
Additional file 1: Intraoperative hemodynamtic data of the pigs.
		Intraoperative
		M0	M1	M2	M3	M4	M5	M6	M7	M8
Heart rate (beats/min)	melatonin group	73.52 ± 11.31	77.04 ± 17.59	80.11 ± 19.93	81.11 ± 15.65	83.24 ± 17.02	83.91 ± 17.02	86.37 ± 18.89	89.58 ± 15.56	87.9 ± 16.62
	non-melatonin group	75.02 ± 9.3	83.76 ± 14.75	87.20 ± 24.68	83.75 ± 22.66	82.24 ± 15.56	87.9 ± 20.86	91 ± 18.53	86.9 ± 16.03	94.72 ± 19.67
Mean arterial pressure (mmHg)	melatonin group	54.14 ± 8.07	54.4 ± 7.43	57.31 ± 8.01	68.41 ± 5.07	64.11 ± 7.8	64.38 ± 6.77	61.77 ± 6.43	63.76 ± 6.81	60.78 ± 7.11
	non-melatonin group	53.95 ± 4.8	55.83 ± 5.98	56.26 ± 8.83	68.46 ± 9.96	64.75 ± 7.26	63.67 ± 6.87	60.86 ± 5.42	62.42 ± 5.39	62.98 ± 8.81
Stroke volume variation (%)	melatonin group	8.07 ± 2.7	8.04 ± 3.22	9.12 ± 4.34	5.26 ± 2.35	7.38 ± 3.01	6.76 ± 2.77	7.24 ± 2.84	6.78 ± 2.98	7.38 ± 3.19
	non-melatonin group	7.77 ± 3.12	8.67 ± 4.67	9.92 ± 5.47	5.31 ± 2.89	5.54 ± 4.33	5.5 ± 3.72	6.79 ± 3.31	5.85 ± 2.62	6.44 ± 2.83
Positive pressure ventilation (cm H2O)	melatonin group	9.69 ± 3.14	10.51 ± 4.22	11.09 ± 4.7	6.87 ± 2.44	9.16 ± 3.18	8.73 ± 2.72	8.71 ± 2.53	8.23 ± 3.18	8.46 ± 3.03
	non-melatonin group	9.34 ± 2.63	10.22 ± 4.9	11.63 ± 5.51	6.63 ± 2.89	7 ± 3.88	7 ± 3.14	7.91 ± 2.66	7.46 ± 2.51	7.92 ± 2.67
Central venous pressure (cm H2O)	melatonin group	3.17 ± 3.22	2.69 ± 2.08	4 ± 5.3	4.82 ± 2.19	3.53 ± 2.37	3.91 ± 1.81	3.89 ± 2.59	3.89 ± 1.41	4.29 ± 1.52
	non-melatonin group	3.4 ± 2.56	2.77 ± 1.75	3.46 ± 2.62	4.77 ± 2.5	4.19 ± 2.56	4.05 ± 2.6	3.88 ± 1.83	4.29 ± 2.05	4.65 ± 2.44
Cardiac index (L/min/m2)	melatonin group	3.07 ± 0.5	3.07 ± 0.59	3.22 ± 0.63	4.24 ± 0.62	3.84 ± 0.67	4.19 ± 0.81	4.07 ± 0.71	4.48 ± 0.9	4.28 ± 0.95
	non-melatonin group	3.37 ± 0.37	3.38 ± 0.44	3.44 ± 0.46	4.54 ± 0.86	4.43 ± 0.73	4.74 ± 0.96	4.61 ± 0.72	4.54 ± 0.57	4.94 ± 1.01
Global end-diastolic volume index	melatonin group	558.78 ± 115.26	566.16 ± 105.85	563.8 ± 101.16	631.78 ± 90.24	603.96 ± 86.1	620.93 ± 88.99	600.54 ± 80.53	627.14 ± 86.43	621.13 ± 95.45
	non-melatonin group	610.23 ± 77.72	581.6 ± 78.38	575.61 ± 99.52	656.71 ± 93.3	653.74 ± 77.36	650.18 ± 76.44	637.78 ± 99.68	641.51 ± 98.56	641.84 ± 92.5
Extra vascular lung water index (ml/kg)	melatonin group	17.11 ± 3.65	19.02 ± 2.55	20.13 ± 2.34	19.83 ± 2.09	20.56 ± 1.77	20.84 ± 2.03	21.17 ± 2.55	20.89 ± 2.82	21.54 ± 4.59
	non-melatonin group	19.02 ± 1.73	19.47 ± 1.69	19.34 ± 1.87	20.49 ± 2.13	20.42 ± 1.38	21.02 ± 1.13	20.44 ± 1.88	21.33 ± 2.28	20.42 ± 1.74
Systemic Vascular Resistance Index (dyn*s/cm5*m2)	melatonin group	1363.14 ± 261.49	1369.68 ± 178.1	1422.73 ± 278.32	1230.46 ± 216.02	1271.87 ± 234.83	1179.51 ± 247.2	1125.93 ± 204.19	1094.15 ± 204.97	1107.19 ± 254.67
	non-melatonin group	1258.24 ± 180.99	1281.6 ± 184.42	1270.94 ± 222.05	1156.56 ± 179.19	1097.59 ± 161.16	1013.61 ± 183.12	948.66 ± 208.72	1008.61 ± 141.01	994.35 ± 236.56
Pulmonary Vascular Permeability Index	melatonin group	93.99 ± 235	87.26 ± 325.17	86.51 ± 321.32	74.17 ± 275.4	84.29 ± 313.82	83.28 ± 310.04	69.79 ± 257.15	77.41 ± 287.41	88.42 ± 329.55
	non-melatonin group	3 ± 0.45	3.21 ± 0.4	3.24 ± 0.52	2.97 ± 0.43	3.03 ± 0.45	3.06 ± 0.39	3.07 ± 0.46	3.08 ± 0.39	3.06 ± 0.41
