# Supplementary material for: Melatonin treatment of pigs with acute pancreatitis reduces inflammatory reaction of pancreatic tissue and enhances fitness score of pigs: experimental research
Source: World J Emerg Surg. 2019 Apr 11;14:18. doi: 10.1186/s13017-019-0237-2 (PMC6458612; doi:10.1186/s13017-019-0237-2)
Supplement: Supplementary file 2 — Results of blood test of the animals. (XLSX 12 kb) [file 13017_2019_237_MOESM2_ESM.xlsx]

## Sheet: Tabelle1
Additional file 2: Results of blood test of the animals.
		Intraoperative			Postoperative
		M1	M2	M8	day 1	day 2	day 3	day 4	day 5	day 6	day 7
Hemoglobin (g/dl)	melatonin group	8,5±0,6	8,6±0,7	8,3±1,0	9,9±0,6	9,1±0,8	9,1±0,6	8,9±0,8	8,9±0,4	9,1±0,7	9,0±0,9
	non-melatonin group	8,7±0,5	8,7±0,7	8,5±0,9	9,6±0,8	9,1±0,8	9,0±0,8	8,9±1,1	8,9±1,3	9,1±0,92	8,9±1,4
Hematocrit (%)	melatonin group	26,4±1,8	26,7±2,1	24,6±3,1	29,7±2,1	27,8±2,0	2,0±2,2	26,7±1,9	27,1±1,6	27,7±2,3	27,8±2,8
	non-melatonin group	27,1±2,1	26,9±2,3	25,6±2,5	29,5±2,4	27,2±2,2	27,0±2,3	26,8±3,3	26,8±4,3	28,5±3,0	28,3±4,0
Leucocytes (10 9 /L)	melatonin group	13,1±7,6	20,7±10,9	17,2±9,8	29,9±20,6	29,7±18,7	26,7±15,3	23,9±12,0	29,1±12,5	25,8±7,9	26,5±12,2
	non-melatonin group	16,2±6,0	21,4±9,0	15,9±7,2	29,9±10,1	26,8±11,1	25,0±8,3	23,1±10,8	29,0±12,6	29,9±12,7	25,2±9,6
Thrombocytes (10 9 /L)	melatonin group	387±87	394±89	341±107	395±113	310±112	416±158	413±183	526±140	506±155	577±159
	non-melatonin group	411±121	406±113	388±97	426±91	355±131	457±179	446±117	477±161	542±130	488±160
Amylase (U/L)	melatonin group	1829±493	3604±1083	4771±1599	1097±6139	7041±3616	6126±6824	6289±7255	5222±8049	5336±7655	5718±9089
	non-melatonin group	1725±438	3129±745	4285±1364	12019±8253	6642±2608	4521±2542	3471±1885	3227±2303	2809±2176	3978±5137
Lipase (U/L)	melatonin group	13±0	138±68	254±83	366±243	212±177	185±277	258±452	305±657	3002±552	274±637
	non-melatonin group	13±0	119±58	232±97	435±401	208±122	120±83	109±95	127±143	106±132	82±93
Lactate (mmol/l)	melatonin group	2.0±1.0	1.6±0.7	1.4±0.4	1.2±0.4	1.0±0.2	0.9±0.2	0.8±0.2	0.7±0.3	0.6±0.7	0.8±0.2
	non-melatonin group	1.9±0.7	1.5±0.5	1.4±0.3	1.2±0.4	1.2±0.3	1.0±0.2	0.9±0.2	0.9±0.3	0.8±0.2	0.8±0.3
Calcium (mmol/l)	melatonin group	1.41±0.09	1.24±0.07	1.31±0.06	1.35±0.06	1.40±0.02	1.36±0.05	1.39±0.04	1.37±0.04	1.34±0.04	1.33±0.04
	non-melatonin group	1.31±0.07	1.24±0.09	1.32±0.08	1.31±0.05	1.36±0.06	1.38±0.05	1.37±0.06	1.35±0.05	1.31±0.05	1.32±0.05
